# Supplementary material for: Relevant parameters for laser surgery of soft tissue
Source: Sci Rep. 2024 Jan 13;14:1263. doi: 10.1038/s41598-024-51449-1 (PMC10787782; doi:10.1038/s41598-024-51449-1)
Supplement: Supplementary file 1 — Supplementary Information. [file 41598_2024_51449_MOESM1_ESM.zip]

Archive with 3 entries (3 files):
- Non_laser_parameters.xlsx
- Laser_parameters.xlsx
- load_data.py
