# Supplementary material for: Relevant parameters for laser surgery of soft tissue
Source: Sci Rep. 2024 Jan 13;14:1263. doi: 10.1038/s41598-024-51449-1 (PMC10787782; doi:10.1038/s41598-024-51449-1)
Supplement: Supplementary file 1 — Supplementary Information. [file 41598_2024_51449_MOESM1_ESM.zip › Non_laser_parameters.xlsx]

## Sheet: Probe1
Parameter	Score 1 (Saum)	Score 1 (Schnittfläche)	Score 2 (Saum)	Score 2 (Schnittfläche)	Score 3 (Saum)	Score 3 (Schnittfläche)	Score 4 (Saum)	Score 4 (Schnittfläche)	Score 5 (Saum)	Score 5 (Schnittfläche)	Mittelwert (Saum)	Mittelwert (Schnittfläche)
20 % Strom, 100 Hz, 2x10 Durchläufe	3	3	3	4	3	3	3	4	3	5	3	3.8
20 % Strom, 100 Hz, 2x10 Durchläufe, mit Druckluft	2	3	3	4	3	3	4	3	3	5	3	3.6
20 % Strom, 100 Hz, 4x5 Durchläufe	3	5	3	5	3	5	3	5	3	5	3	5
20 % Strom, 100 Hz, 4x5 Durchläufe, mit Druckluft	2	4	2	5	3	5	3	4	3	4	2.6	4.4
20 % Strom, 100 Hz, 20x1 Durchläufe	3	5	3	5	5	5	3	5	5	5	3.8	5
20 % Strom, 100 Hz, 20x1 Durchläufe, mit Druckluft	4	5	4	5	4	5	4	5	4	5	4	5
20 % Strom, 1000 Hz, 2x10 Durchläufe	3	3	4	3	3	4	3	4	3	5	3.2	3.8
20 % Strom, 1000 Hz, 2x10 Durchläufe, mit Druckluft	3	5	3	5	3	5	3	4	3	3	3	4.4
20 % Strom, 1000 Hz, 4x5 Durchläufe	5	5	3	5	5	5	5	5	3	5	4.2	5
20 % Strom, 1000 Hz, 4x5 Durchläufe, mit Druckluft	3	4	3	4	4	4	4	5	3	4	3.4	4.2
20 % Strom, 1000 Hz, 20x1 Durchläufe	3	5	5	5	5	5	3	5	3	5	3.8	5
20 % Strom, 1000 Hz, 20x1 Durchläufe, mit Druckluft	4	4	4	5	4	5	3	5	3	5	3.6	4.8
20 % Strom, 1000000 Hz, 2x10 Durchläufe	3	4	3	5	5	4	3	5	3	5	3.4	4.6
20 % Strom, 1000000 Hz, 2x10 Durchläufe, mit Druckluft	4	5	4	4	4	4	4	4	4	5	4	4.4
20 % Strom, 1000000 Hz, 4x5 Durchläufe	5	4	5	4	3	5	3	4	3	5	3.8	4.4
20 % Strom, 1000000 Hz, 4x5 Durchläufe, mit Druckluft	5	4	3	4	3	5	5	3	3	3	3.8	3.8
20 % Strom, 1000000 Hz, 20x1 Durchläufe	5	5	5	4	5	4	5	5	5	5	5	4.6
20 % Strom, 1000000 Hz, 20x1 Durchläufe, mit Druckluft	3	5	4	5	4	4	4	5	4	5	3.8	4.8
30 % Strom, 100 Hz, 2x10 Durchläufe	3	5	3	3	3	4	3	4	3	4	3	4
30 % Strom, 100 Hz, 2x10 Durchläufe, mit Druckluft	3	3	4	4	3	3	3	3	4	3	3.4	3.2
30 % Strom, 100 Hz, 4x5 Durchläufe	4	4	4	4	4	5	4	5	4	5	4	4.6
30 % Strom, 100 Hz, 4x5 Durchläufe, mit Druckluft	4	4	5	4	5	4	5	5	5	5	4.8	4.4
30 % Strom, 100 Hz, 20x1 Durchläufe	5	5	5	5	5	5	5	5	4	5	4.8	5
30 % Strom, 100 Hz, 20x1 Durchläufe, mit Druckluft	5	5	3	5	5	5	5	5	5	5	4.6	5
30 % Strom, 1000 Hz, 2x10 Durchläufe	5	5	5	3	4	3	4	3	5	3	4.6	3.4
30 % Strom, 1000 Hz, 2x10 Durchläufe, mit Druckluft	3	3	3	3	3	4	3	3	5	3	3.4	3.2
30 % Strom, 1000 Hz, 4x5 Durchläufe	3	3	3	4	5	5	5	5	4	4	4	4.2
30 % Strom, 1000 Hz, 4x5 Durchläufe, mit Druckluft	5	3	4	3	5	3	4	3	4	3	4.4	3
30 % Strom, 1000 Hz, 20x1 Durchläufe	4	4	5	5	5	5	5	5	5	5	4.8	4.8
30 % Strom, 1000 Hz, 20x1 Durchläufe, mit Druckluft	5	5	4	5	4	4	4	5	4	5	4.2	4.8
30 % Strom, 1000000 Hz, 2x10 Durchläufe	4	5	4	4	5	4	4	4	4	4	4.2	4.2
30 % Strom, 1000000 Hz, 2x10 Durchläufe, mit Druckluft	3	4	5	4	5	3	5	5	5	4	4.6	4
30 % Strom, 1000000 Hz, 4x5 Durchläufe	5	4	4	4	4	3	4	3	4	4	4.2	3.6
30 % Strom, 1000000 Hz, 4x5 Durchläufe, mit Druckluft	4	5	5	5	5	4	5	5	4	4	4.6	4.6
30 % Strom, 1000000 Hz, 20x1 Durchläufe	4	4	5	4	5	4	4	5	4	5	4.4	4.4
30 % Strom, 1000000 Hz, 20x1 Durchläufe, mit Druckluft	4	4	4	5	4	4	4	4	5	4	4.2	4.2
30% Strom, 1000000 Hz, 2x10 Durchläufe, Absaugung senkrecht	5	4	5	4	5	4	5	4	5	4	5	4
30% Strom, 1000000 Hz, 2x10 Durchläufe, Absaugung senkrecht, Druckluft	5	4	5	5	5	4	5	5	5	4	5	4.4
30% Strom, 1000000 Hz, 4x5 Durchläufe, Absaugung senkrecht	5	5	5	5	5	5	5	5	5	5	5	5
30% Strom, 1000000 Hz, 4x5 Durchläufe, Absaugung senkrecht, Druckluft	4	4	4	4	4	5	4	4	5	4	4.2	4.2
30% Strom, 1000000 Hz, 20x1 Durchläufe, Absaugung senkrecht	5	5	5	5	5	5	5	5	5	5	5	5
30% Strom, 1000000 Hz, 20x1 Durchläufe, Absaugung senkrecht, Druckluft	3	5	4	5	5	4	5	5	4	4	4.2	4.6
30% Strom, 1000000 Hz, 2x10 Durchläufe, Absaugung schräg	3	3	4	3	4	3	4	3	4	3	3.8	3
30% Strom, 1000000 Hz, 2x10 Durchläufe, Absaugung schräg, Druckluft	3	4	4	3	3	4	3	3	5	4	3.6	3.6
30% Strom, 1000000 Hz, 4x5 Durchläufe, Absaugung schräg	5	4	5	4	5	3	5	4	5	4	5	3.8
30% Strom, 1000000 Hz, 4x5 Durchläufe, Absaugung schräg, Druckluft	3	5	5	4	5	4	3	3	5	4	4.2	4
30% Strom, 1000000 Hz, 20x1 Durchläufe, Absaugung schräg	5	4	5	5	5	5	5	5	5	5	5	4.8
30% Strom, 1000000 Hz, 20x1 Durchläufe, Absaugung schräg, Druckluft	4	5	5	5	4	5	3	5	4	5	4	5

## Sheet: Probe2
Parameter	Score 1 (Saum)	Score 1 (Schnittfläche)	Score 2 (Saum)	Score 2 (Schnittfläche)	Score 3 (Saum)	Score 3 (Schnittfläche)	Score 4 (Saum)	Score 4 (Schnittfläche)	Score 5 (Saum)	Score 5 (Schnittfläche)	Mittelwert (Saum)	Mittelwert (Schnittfläche)
20 % Strom, 100 Hz, 2x10 Durchläufe	5	5	5	5	5	5	5	5	5	5	5	5
20 % Strom, 100 Hz, 2x10 Durchläufe, mit Druckluft	5	5	3	5	3	5	5	5	5	5	4.2	5
20 % Strom, 100 Hz, 4x5 Durchläufe	3	5	3	5	3	5	3	5	3	5	3	5
20 % Strom, 100 Hz, 4x5 Durchläufe, mit Druckluft	2	5	2	5	3	5	3	5	5	5	3	5
20 % Strom, 100 Hz, 20x1 Durchläufe	5	4	5	5	5	5	5	5	5	5	5	4.8
20 % Strom, 100 Hz, 20x1 Durchläufe, mit Druckluft	4	5	4	5	3	5	4	5	5	4	4	4.8
20 % Strom, 1000 Hz, 2x10 Durchläufe	5	5	5	5	5	5	5	5	5	5	5	5
20 % Strom, 1000 Hz, 2x10 Durchläufe, mit Druckluft	5	5	5	5	5	5	3	4	3	5	4.2	4.8
20 % Strom, 1000 Hz, 4x5 Durchläufe	5	5	5	5	5	5	5	5	5	5	5	5
20 % Strom, 1000 Hz, 4x5 Durchläufe, mit Druckluft	5	5	5	5	5	5	4	5	5	5	4.8	5
20 % Strom, 1000 Hz, 20x1 Durchläufe	3	5	3	5	3	5	3	5	5	4	3.4	4.8
20 % Strom, 1000 Hz, 20x1 Durchläufe, mit Druckluft	4	5	3	5	3	5	3	5	4	5	3.4	5
20 % Strom, 1000000 Hz, 2x10 Durchläufe	5	4	5	5	5	5	5	4	5	5	5	4.6
20 % Strom, 1000000 Hz, 2x10 Durchläufe, mit Druckluft	3	5	3	5	5	4	5	4	5	5	4.2	4.6
20 % Strom, 1000000 Hz, 4x5 Durchläufe	3	5	3	4	5	5	5	5	5	4	4.2	4.6
20 % Strom, 1000000 Hz, 4x5 Durchläufe, mit Druckluft	3	5	3	5	3	5	3	5	3	5	3	5
20 % Strom, 1000000 Hz, 20x1 Durchläufe	5	5	5	4	5	4	5	4	5	5	5	4.4
20 % Strom, 1000000 Hz, 20x1 Durchläufe, mit Druckluft	3	5	5	4	5	5	5	4	5	5	4.6	4.6
30 % Strom, 100 Hz, 2x10 Durchläufe	3	3	3	4	5	4	3	4	3	4	3.4	3.8
30 % Strom, 100 Hz, 2x10 Durchläufe, mit Druckluft	3	4	3	4	3	4	3	3	4	3	3.2	3.6
30 % Strom, 100 Hz, 4x5 Durchläufe	5	4	5	4	5	5	3	5	5	4	4.6	4.4
30 % Strom, 100 Hz, 4x5 Durchläufe, mit Druckluft	4	4	3	4	5	4	4	5	4	5	4	4.4
30 % Strom, 100 Hz, 20x1 Durchläufe	5	5	5	4	5	4	5	5	5	4	5	4.4
30 % Strom, 100 Hz, 20x1 Durchläufe, mit Druckluft	5	4	5	4	4	4	4	4	5	4	4.6	4
30 % Strom, 1000 Hz, 2x10 Durchläufe	3	4	5	4	5	5	5	5	5	5	4.6	4.6
30 % Strom, 1000 Hz, 2x10 Durchläufe, mit Druckluft	2	4	3	4	2	4	3	4	3	3	2.6	3.8
30 % Strom, 1000 Hz, 4x5 Durchläufe	3	4	5	5	5	4	5	5	5	4	4.6	4.4
30 % Strom, 1000 Hz, 4x5 Durchläufe, mit Druckluft	5	5	5	5	5	4	5	4	5	4	5	4.4
30 % Strom, 1000 Hz, 20x1 Durchläufe	3	4	5	5	5	5	5	4	5	3	4.6	4.2
30 % Strom, 1000 Hz, 20x1 Durchläufe, mit Druckluft	3	4	4	4	4	4	4	4	4	3	3.8	3.8
30 % Strom, 1000000 Hz, 2x10 Durchläufe	4	3	4	3	4	4	5	4	5	4	4.4	3.6
30 % Strom, 1000000 Hz, 2x10 Durchläufe, mit Druckluft	5	4	5	3	3	4	3	4	3	4	3.8	3.8
30 % Strom, 1000000 Hz, 4x5 Durchläufe	3	5	5	5	3	5	3	5	3	5	3.4	5
30 % Strom, 1000000 Hz, 4x5 Durchläufe, mit Druckluft	3	5	5	4	3	4	5	4	5	4	4.2	4.2
30 % Strom, 1000000 Hz, 20x1 Durchläufe	3	5	3	5	5	4	5	4	5	4	4.2	4.4
30 % Strom, 1000000 Hz, 20x1 Durchläufe, mit Druckluft	4	4	3	5	3	5	3	5	5	5	3.6	4.8
30% Strom, 1000000 Hz, 2x10 Durchläufe, Absaugung senkrecht	3	4	3	4	3	4	3	3	3	3	3	3.6
30% Strom, 1000000 Hz, 2x10 Durchläufe, Absaugung senkrecht, Druckluft	4	3	3	4	3	4	5	4	3	4	3.6	3.8
30% Strom, 1000000 Hz, 4x5 Durchläufe, Absaugung senkrecht	5	4	5	4	5	5	5	3	5	5	5	4.2	0	0.83666
30% Strom, 1000000 Hz, 4x5 Durchläufe, Absaugung senkrecht, Druckluft	5	4	4	4	4	4	3	4	4	4	4	4
30% Strom, 1000000 Hz, 20x1 Durchläufe, Absaugung senkrecht	4	5	5	4	5	5	5	5	5	5	4.8	4.8
30% Strom, 1000000 Hz, 20x1 Durchläufe, Absaugung senkrecht, Druckluft	4	5	4	4	4	4	5	4	5	4	4.4	4.2
30% Strom, 1000000 Hz, 2x10 Durchläufe, Absaugung schräg	5	4	5	4	5	3	5	4	3	4	4.6	3.8
30% Strom, 1000000 Hz, 2x10 Durchläufe, Absaugung schräg, Druckluft	5	3	5	4	5	3	3	3	3	4	4.2	3.4
30% Strom, 1000000 Hz, 4x5 Durchläufe, Absaugung schräg	3	4	5	4	5	4	5	5	3	3	4.2	4
30% Strom, 1000000 Hz, 4x5 Durchläufe, Absaugung schräg, Druckluft	5	3	5	4	5	4	5	4	3	4	4.6	3.8
30% Strom, 1000000 Hz, 20x1 Durchläufe, Absaugung schräg	3	4	3	5	3	5	3	5	3	4	3	4.6
30% Strom, 1000000 Hz, 20x1 Durchläufe, Absaugung schräg, Druckluft	5	4	3	5	5	4	5	4	3	5	4.2	4.4

## Sheet: Probe3
Parameter	Score 1 (Saum)	Score 1 (Schnittfläche)	Score 2 (Saum)	Score 2 (Schnittfläche)	Score 3 (Saum)	Score 3 (Schnittfläche)	Score 4 (Saum)	Score 4 (Schnittfläche)	Score 5 (Saum)	Score 5 (Schnittfläche)	Mittelwert (Saum)	Mittelwert (Schnittfläche)
20 % Strom, 100 Hz, 2x10 Durchläufe	3	4	3	4	5	5	5	5	5	5	4.2	4.6
20 % Strom, 100 Hz, 2x10 Durchläufe, mit Druckluft	4	5	3	5	3	5	3	4	3	4	3.2	4.6
20 % Strom, 100 Hz, 4x5 Durchläufe	5	5	5	5	5	4	5	4	5	5	5	4.6
20 % Strom, 100 Hz, 4x5 Durchläufe, mit Druckluft	4	5	5	5	5	5	5	5	3	4	4.4	4.8
20 % Strom, 100 Hz, 20x1 Durchläufe	5	4	4	5	3	5	4	5	5	4	4.2	4.6
20 % Strom, 100 Hz, 20x1 Durchläufe, mit Druckluft	4	5	3	5	4	5	3	5	4	5	3.6	5
20 % Strom, 1000 Hz, 2x10 Durchläufe	3	4	5	4	5	4	3	4	5	4	4.2	4
20 % Strom, 1000 Hz, 2x10 Durchläufe, mit Druckluft	3	3	3	3	3	4	4	4	4	4	3.4	3.6
20 % Strom, 1000 Hz, 4x5 Durchläufe	3	5	3	5	5	5	5	5	5	4	4.2	4.8
20 % Strom, 1000 Hz, 4x5 Durchläufe, mit Druckluft	5	4	5	4	3	4	5	4	5	4	4.6	4
20 % Strom, 1000 Hz, 20x1 Durchläufe	5	5	5	5	5	5	4	5	5	5	4.8	5
20 % Strom, 1000 Hz, 20x1 Durchläufe, mit Druckluft	4	5	4	5	4	5	4	4	5	5	4.2	4.8
20 % Strom, 1000000 Hz, 2x10 Durchläufe	3	3	3	3	3	4	3	4	5	3	3.4	3.4
20 % Strom, 1000000 Hz, 2x10 Durchläufe, mit Druckluft	5	3	3	4	5	4	5	4	5	5	4.6	4
20 % Strom, 1000000 Hz, 4x5 Durchläufe	3	4	3	4	3	4	5	4	5	4	3.8	4
20 % Strom, 1000000 Hz, 4x5 Durchläufe, mit Druckluft	3	4	4	3	4	3	5	4	5	5	4.2	3.8
20 % Strom, 1000000 Hz, 20x1 Durchläufe	5	5	5	5	5	5	5	4	3	5	4.6	4.8
20 % Strom, 1000000 Hz, 20x1 Durchläufe, mit Druckluft	4	4	4	4	4	4	5	5	4	5	4.2	4.4
30 % Strom, 100 Hz, 2x10 Durchläufe	2	5	2	5	3	5	3	3	3	4	2.6	4.4
30 % Strom, 100 Hz, 2x10 Durchläufe, mit Druckluft	3	5	3	5	3	5	3	5	3	5	3	5
30 % Strom, 100 Hz, 4x5 Durchläufe	3	5	3	3	3	4	3	4	3	3	3	3.8
30 % Strom, 100 Hz, 4x5 Durchläufe, mit Druckluft	5	5	5	3	5	4	3	4	5	4	4.6	4
30 % Strom, 100 Hz, 20x1 Durchläufe	5	5	5	5	5	4	5	5	5	5	5	4.8
30 % Strom, 100 Hz, 20x1 Durchläufe, mit Druckluft	3	4	4	4	4	4	5	3	3	5	3.8	4
30 % Strom, 1000 Hz, 2x10 Durchläufe	3	4	3	3	3	3	3	3	3	4	3	3.4
30 % Strom, 1000 Hz, 2x10 Durchläufe, mit Druckluft	3	4	3	3	3	4	3	4	3	4	3	3.8
30 % Strom, 1000 Hz, 4x5 Durchläufe	3	4	5	4	5	5	5	4	5	4	4.6	4.2
30 % Strom, 1000 Hz, 4x5 Durchläufe, mit Druckluft	3	3	3	4	3	3	3	3	3	4	3	3.4
30 % Strom, 1000 Hz, 20x1 Durchläufe	5	5	5	4	5	4	5	4	3	5	4.6	4.4
30 % Strom, 1000 Hz, 20x1 Durchläufe, mit Druckluft	5	4	4	4	5	5	5	5	5	4	4.8	4.4
30 % Strom, 1000000 Hz, 2x10 Durchläufe	3	3	3	3	3	3	3	3	3	4	3	3.2
30 % Strom, 1000000 Hz, 2x10 Durchläufe, mit Druckluft	5	3	3	4	3	3	3	3	3	3	3.4	3.2
30 % Strom, 1000000 Hz, 4x5 Durchläufe	5	3	3	4	3	3	3	4	3	3	3.4	3.4
30 % Strom, 1000000 Hz, 4x5 Durchläufe, mit Druckluft	3	3	3	3	3	3	5	4	4	4	3.6	3.4
30 % Strom, 1000000 Hz, 20x1 Durchläufe	3	5	3	5	5	4	5	4	5	4	4.2	4.4
30 % Strom, 1000000 Hz, 20x1 Durchläufe, mit Druckluft	3	4	3	4	3	5	4	4	4	5	3.4	4.4
30% Strom, 1000000 Hz, 2x10 Durchläufe, Absaugung senkrecht	3	4	5	4	4	5	4	3	3	3	3.8	3.8
30% Strom, 1000000 Hz, 2x10 Durchläufe, Absaugung senkrecht, Druckluft	3	4	3	3	3	3	3	3	3	3	3	3.2
30% Strom, 1000000 Hz, 4x5 Durchläufe, Absaugung senkrecht	3	3	3	3	3	3	3	3	5	3	3.4	3	0.894427	0
30% Strom, 1000000 Hz, 4x5 Durchläufe, Absaugung senkrecht, Druckluft	3	4	3	4	3	3	3	3	3	3	3	3.4
30% Strom, 1000000 Hz, 20x1 Durchläufe, Absaugung senkrecht	5	4	5	4	5	5	5	5	5	4	5	4.4
30% Strom, 1000000 Hz, 20x1 Durchläufe, Absaugung senkrecht, Druckluft	3	4	3	5	3	5	4	5	3	5	3.2	4.8
30% Strom, 1000000 Hz, 2x10 Durchläufe, Absaugung schräg	5	4	5	4	3	4	3	4	3	3	3.8	3.8
30% Strom, 1000000 Hz, 2x10 Durchläufe, Absaugung schräg, Druckluft	3	3	3	3	3	3	3	3	3	3	3	3
30% Strom, 1000000 Hz, 4x5 Durchläufe, Absaugung schräg	3	4	3	3	3	3	3	3	5	4	3.4	3.4
30% Strom, 1000000 Hz, 4x5 Durchläufe, Absaugung schräg, Druckluft	3	5	5	4	3	3	5	3	5	4	4.2	3.8
30% Strom, 1000000 Hz, 20x1 Durchläufe, Absaugung schräg	5	5	5	5	5	5	3	5	5	5	4.6	5
30% Strom, 1000000 Hz, 20x1 Durchläufe, Absaugung schräg, Druckluft	3	5	3	5	3	4	3	3	4	4	3.2	4.2

## Sheet: Probe4
Parameter	Score 1 (Saum)	Score 1 (Schnittfläche)	Score 2 (Saum)	Score 2 (Schnittfläche)	Score 3 (Saum)	Score 3 (Schnittfläche)	Score 4 (Saum)	Score 4 (Schnittfläche)	Score 5 (Saum)	Score 5 (Schnittfläche)	Mittelwert (Saum)	Mittelwert (Schnittfläche)
20 % Strom, 100 Hz, 2x10 Durchläufe	3	4	3	4	3	4	3	5	2	5	2.8	4.4
20 % Strom, 100 Hz, 2x10 Durchläufe, mit Druckluft	5	4	5	4	3	4	3	4	3	4	3.8	4
20 % Strom, 100 Hz, 4x5 Durchläufe	3	5	3	4	5	4	5	5	5	5	4.2	4.6
20 % Strom, 100 Hz, 4x5 Durchläufe, mit Druckluft	5	4	5	4	5	5	4	5	5	5	4.8	4.6
20 % Strom, 100 Hz, 20x1 Durchläufe	5	4	5	5	5	4	5	5	5	5	5	4.6
20 % Strom, 100 Hz, 20x1 Durchläufe, mit Druckluft	4	5	4	5	4	5	4	5	4	5	4	5
20 % Strom, 1000 Hz, 2x10 Durchläufe	3	4	3	4	3	4	3	4	3	5	3	4.2
20 % Strom, 1000 Hz, 2x10 Durchläufe, mit Druckluft	3	5	3	4	3	4	3	4	3	5	3	4.4
20 % Strom, 1000 Hz, 4x5 Durchläufe	5	4	5	5	5	4	5	4	5	4	5	4.2
20 % Strom, 1000 Hz, 4x5 Durchläufe, mit Druckluft	4	4	4	4	5	5	3	4	3	5	3.8	4.4
20 % Strom, 1000 Hz, 20x1 Durchläufe	4	5	4	5	5	5	5	5	3	5	4.2	5
20 % Strom, 1000 Hz, 20x1 Durchläufe, mit Druckluft	4	5	3	5	3	4	4	5	3	5	3.4	4.8
20 % Strom, 1000000 Hz, 2x10 Durchläufe	5	4	3	4	5	4	5	4	3	4	4.2	4
20 % Strom, 1000000 Hz, 2x10 Durchläufe, mit Druckluft	3	4	3	5	3	4	3	4	3	4	3	4.2
20 % Strom, 1000000 Hz, 4x5 Durchläufe	5	5	3	5	3	5	4	5	5	5	4	5
20 % Strom, 1000000 Hz, 4x5 Durchläufe, mit Druckluft	3	5	3	5	3	4	5	3	3	5	3.4	4.4
20 % Strom, 1000000 Hz, 20x1 Durchläufe	5	5	4	5	5	5	3	5	3	5	4	5
20 % Strom, 1000000 Hz, 20x1 Durchläufe, mit Druckluft	3	5	3	5	4	5	4	4	4	5	3.6	4.8
30 % Strom, 100 Hz, 2x10 Durchläufe	3	5	3	3	3	4	3	4	3	5	3	4.2
30 % Strom, 100 Hz, 2x10 Durchläufe, mit Druckluft	5	4	3	4	3	4	3	4	3	3	3.4	3.8
30 % Strom, 100 Hz, 4x5 Durchläufe	3	4	3	4	3	4	3	4	3	4	3	4
30 % Strom, 100 Hz, 4x5 Durchläufe, mit Druckluft	3	4	3	5	3	5	3	4	3	4	3	4.4
30 % Strom, 100 Hz, 20x1 Durchläufe	3	5	5	5	4	5	4	5	4	5	4	5
30 % Strom, 100 Hz, 20x1 Durchläufe, mit Druckluft	4	5	4	5	4	5	4	5	4	5	4	5
30 % Strom, 1000 Hz, 2x10 Durchläufe	5	4	5	4	5	4	3	5	3	4	4.2	4.2
30 % Strom, 1000 Hz, 2x10 Durchläufe, mit Druckluft	3	5	3	4	3	3	3	3	5	4	3.4	3.8
30 % Strom, 1000 Hz, 4x5 Durchläufe	5	4	5	4	5	5	3	4	3	4	4.2	4.2
30 % Strom, 1000 Hz, 4x5 Durchläufe, mit Druckluft	3	4	3	5	3	4	5	5	3	4	3.4	4.4
30 % Strom, 1000 Hz, 20x1 Durchläufe	5	5	5	5	5	5	5	5	3	5	4.6	5
30 % Strom, 1000 Hz, 20x1 Durchläufe, mit Druckluft	3	5	3	5	3	4	4	4	5	5	3.6	4.6
30 % Strom, 1000000 Hz, 2x10 Durchläufe	3	4	3	4	3	4	3	3	3	4	3	3.8
30 % Strom, 1000000 Hz, 2x10 Durchläufe, mit Druckluft	4	5	3	4	2	5	3	3	3	3	3	4
30 % Strom, 1000000 Hz, 4x5 Durchläufe	5	5	3	5	5	5	3	4	3	5	3.8	4.8
30 % Strom, 1000000 Hz, 4x5 Durchläufe, mit Druckluft	5	4	3	5	3	3	5	4	3	5	3.8	4.2
30 % Strom, 1000000 Hz, 20x1 Durchläufe	3	5	5	5	4	5	4	5	4	5	4	5
30 % Strom, 1000000 Hz, 20x1 Durchläufe, mit Druckluft	4	5	3	5	3	4	3	4	3	5	3.2	4.6
30% Strom, 1000000 Hz, 2x10 Durchläufe, Absaugung senkrecht	3	5	3	4	3	5	3	3	2	3	2.8	4
30% Strom, 1000000 Hz, 2x10 Durchläufe, Absaugung senkrecht, Druckluft	3	4	3	3	3	4	3	4	3	4	3	3.8
30% Strom, 1000000 Hz, 4x5 Durchläufe, Absaugung senkrecht	5	5	5	5	3	5	3	4	3	4	3.8	4.6	1.09545	0.547723
30% Strom, 1000000 Hz, 4x5 Durchläufe, Absaugung senkrecht, Druckluft	3	5	3	4	3	5	4	4	5	4	3.6	4.4
30% Strom, 1000000 Hz, 20x1 Durchläufe, Absaugung senkrecht	4	5	4	5	4	5	3	5	5	5	4	5
30% Strom, 1000000 Hz, 20x1 Durchläufe, Absaugung senkrecht, Druckluft	3	5	4	4	4	5	4	5	5	5	4	4.8
30% Strom, 1000000 Hz, 2x10 Durchläufe, Absaugung schräg	3	3	3	4	3	3	3	4	3	4	3	3.6
30% Strom, 1000000 Hz, 2x10 Durchläufe, Absaugung schräg, Druckluft	3	3	3	3	3	3	2	3	3	3	2.8	3
30% Strom, 1000000 Hz, 4x5 Durchläufe, Absaugung schräg	3	5	5	5	5	5	5	5	5	4	4.6	4.8
30% Strom, 1000000 Hz, 4x5 Durchläufe, Absaugung schräg, Druckluft	3	3	3	3	3	4	3	3	3	4	3	3.4
30% Strom, 1000000 Hz, 20x1 Durchläufe, Absaugung schräg	3	5	5	5	5	5	5	5	4	5	4.4	5
30% Strom, 1000000 Hz, 20x1 Durchläufe, Absaugung schräg, Druckluft	5	5	4	5	5	4	4	4	3	4	4.2	4.4

## Sheet: Probe5
Parameter	Score 1 (Saum)	Score 1 (Schnittfläche)	Score 2 (Saum)	Score 2 (Schnittfläche)	Score 3 (Saum)	Score 3 (Schnittfläche)	Score 4 (Saum)	Score 4 (Schnittfläche)	Score 5 (Saum)	Score 5 (Schnittfläche)	Mittelwert (Saum)	Mittelwert (Schnittfläche)
20 % Strom, 100 Hz, 2x10 Durchläufe	5	5	5	5	5	5	5	5	5	4	5	4.8
20 % Strom, 100 Hz, 2x10 Durchläufe, mit Druckluft	3	4	5	4	5	5	5	5	5	4	4.6	4.4
20 % Strom, 100 Hz, 4x5 Durchläufe	3	5	5	5	5	5	5	5	5	5	4.6	5
20 % Strom, 100 Hz, 4x5 Durchläufe, mit Druckluft	5	5	5	5	5	5	5	4	5	5	5	4.8
20 % Strom, 100 Hz, 20x1 Durchläufe	5	5	5	5	5	5	5	5	4	5	4.8	5
20 % Strom, 100 Hz, 20x1 Durchläufe, mit Druckluft	5	5	5	5	5	5	5	4	5	5	5	4.8
20 % Strom, 1000 Hz, 2x10 Durchläufe	5	3	5	4	5	4	5	3	5	4	5	3.6
20 % Strom, 1000 Hz, 2x10 Durchläufe, mit Druckluft	3	4	5	4	5	4	5	3	5	5	4.6	4
20 % Strom, 1000 Hz, 4x5 Durchläufe	5	5	5	5	5	5	5	5	5	5	5	5
20 % Strom, 1000 Hz, 4x5 Durchläufe, mit Druckluft	5	4	5	4	5	3	5	5	5	5	5	4.2
20 % Strom, 1000 Hz, 20x1 Durchläufe	5	5	5	5	5	5	4	5	4	5	4.6	5
20 % Strom, 1000 Hz, 20x1 Durchläufe, mit Druckluft	4	5	4	5	4	5	4	5	5	5	4.2	5
20 % Strom, 1000000 Hz, 2x10 Durchläufe	5	5	5	5	5	4	5	5	5	5	5	4.8
20 % Strom, 1000000 Hz, 2x10 Durchläufe, mit Druckluft	5	4	5	4	5	5	5	4	5	4	5	4.2
20 % Strom, 1000000 Hz, 4x5 Durchläufe	5	5	5	5	5	5	5	5	5	5	5	5
20 % Strom, 1000000 Hz, 4x5 Durchläufe, mit Druckluft	5	5	5	5	5	4	5	5	5	5	5	4.8
20 % Strom, 1000000 Hz, 20x1 Durchläufe	5	5	4	4	5	5	5	5	5	5	4.8	4.8
20 % Strom, 1000000 Hz, 20x1 Durchläufe, mit Druckluft	5	5	5	5	5	4	5	4	5	4	5	4.4
30 % Strom, 100 Hz, 2x10 Durchläufe	3	4	3	4	3	4	3	4	3	4	3	4
30 % Strom, 100 Hz, 2x10 Durchläufe, mit Druckluft	3	4	3	3	3	3	3	3	3	3	3	3.2
30 % Strom, 100 Hz, 4x5 Durchläufe	3	5	3	5	3	4	5	4	3	4	3.4	4.4
30 % Strom, 100 Hz, 4x5 Durchläufe, mit Druckluft	3	4	3	4	3	4	3	4	5	3	3.4	3.8
30 % Strom, 100 Hz, 20x1 Durchläufe	3	4	3	5	3	5	4	5	3	5	3.2	4.8
30 % Strom, 100 Hz, 20x1 Durchläufe, mit Druckluft	3	5	5	5	5	4	5	4	5	4	4.6	4.4
30 % Strom, 1000 Hz, 2x10 Durchläufe	3	4	3	4	3	4	5	3	3	3	3.4	3.6
30 % Strom, 1000 Hz, 2x10 Durchläufe, mit Druckluft	3	3	3	3	3	3	3	3	3	3	3	3
30 % Strom, 1000 Hz, 4x5 Durchläufe	5	4	5	5	5	5	5	4	5	5	5	4.6
30 % Strom, 1000 Hz, 4x5 Durchläufe, mit Druckluft	5	4	5	5	5	5	5	4	5	4	5	4.4
30 % Strom, 1000 Hz, 20x1 Durchläufe	4	4	4	5	5	5	5	4	5	4	4.6	4.4
30 % Strom, 1000 Hz, 20x1 Durchläufe, mit Druckluft	3	4	5	4	5	5	5	4	5	4	4.6	4.2
30 % Strom, 1000000 Hz, 2x10 Durchläufe	3	4	3	4	5	4	3	4	5	4	3.8	4
30 % Strom, 1000000 Hz, 2x10 Durchläufe, mit Druckluft	3	4	3	4	3	4	3	4	5	4	3.4	4
30 % Strom, 1000000 Hz, 4x5 Durchläufe	5	5	3	5	3	4	3	3	3	4	3.4	4.2
30 % Strom, 1000000 Hz, 4x5 Durchläufe, mit Druckluft	3	3	5	4	5	5	5	4	3	3	4.2	3.8
30 % Strom, 1000000 Hz, 20x1 Durchläufe	5	5	5	5	5	5	5	5	5	5	5	5
30 % Strom, 1000000 Hz, 20x1 Durchläufe, mit Druckluft	3	5	3	5	4	5	4	5	5	5	3.8	5
30% Strom, 1000000 Hz, 2x10 Durchläufe, Absaugung senkrecht	5	5	3	4	3	4	3	4	5	4	3.8	4.2
30% Strom, 1000000 Hz, 2x10 Durchläufe, Absaugung senkrecht, Druckluft	3	4	3	4	3	3	3	3	3	4	3	3.6
30% Strom, 1000000 Hz, 4x5 Durchläufe, Absaugung senkrecht	3	5	3	5	3	4	3	5	3	5	3	4.8	0	0.447214
30% Strom, 1000000 Hz, 4x5 Durchläufe, Absaugung senkrecht, Druckluft	3	3	3	4	3	4	3	4	3	5	3	4
30% Strom, 1000000 Hz, 20x1 Durchläufe, Absaugung senkrecht	3	5	3	3	3	4	3	4	4	3	3.2	3.8
30% Strom, 1000000 Hz, 20x1 Durchläufe, Absaugung senkrecht, Druckluft	4	3	3	5	3	5	3	4	3	3	3.2	4
30% Strom, 1000000 Hz, 2x10 Durchläufe, Absaugung schräg	3	4	3	4	5	3	5	5	3	4	3.8	4
30% Strom, 1000000 Hz, 2x10 Durchläufe, Absaugung schräg, Druckluft	3	4	3	3	3	3	3	3	3	3	3	3.2
30% Strom, 1000000 Hz, 4x5 Durchläufe, Absaugung schräg	5	4	5	4	3	5	3	4	3	3	3.8	4
30% Strom, 1000000 Hz, 4x5 Durchläufe, Absaugung schräg, Druckluft	3	5	3	4	5	4	3	5	3	4	3.4	4.4
30% Strom, 1000000 Hz, 20x1 Durchläufe, Absaugung schräg	4	3	4	5	3	5	3	4	3	4	3.4	4.2
30% Strom, 1000000 Hz, 20x1 Durchläufe, Absaugung schräg, Druckluft	4	4	3	4	5	4	3	4	3	4	3.6	4

## Sheet: Probe6
Parameter	Score 1 (Saum)	Score 1 (Schnittfläche)	Score 2 (Saum)	Score 2 (Schnittfläche)	Score 3 (Saum)	Score 3 (Schnittfläche)	Score 4 (Saum)	Score 4 (Schnittfläche)	Score 5 (Saum)	Score 5 (Schnittfläche)	Mittelwert (Saum)	Mittelwert (Schnittfläche)
20 % Strom, 100 Hz, 2x10 Durchläufe	3	4	5	4	5	4	3	4	5	5	4.2	4.2
20 % Strom, 100 Hz, 2x10 Durchläufe, mit Druckluft	3	5	5	4	3	4	5	5	5	4	4.2	4.4
20 % Strom, 100 Hz, 4x5 Durchläufe	5	4	5	4	3	4	5	5	5	5	4.6	4.4
20 % Strom, 100 Hz, 4x5 Durchläufe, mit Druckluft	5	4	5	5	5	5	5	5	3	4	4.6	4.6
20 % Strom, 100 Hz, 20x1 Durchläufe	5	5	5	5	5	5	5	5	3	5	4.6	5
20 % Strom, 100 Hz, 20x1 Durchläufe, mit Druckluft	4	5	3	5	3	5	3	5	3	4	3.2	4.8
20 % Strom, 1000 Hz, 2x10 Durchläufe	3	5	5	4	3	5	3	5	3	5	3.4	4.8
20 % Strom, 1000 Hz, 2x10 Durchläufe, mit Druckluft	3	5	3	4	3	4	3	5	5	4	3.4	4.4
20 % Strom, 1000 Hz, 4x5 Durchläufe	5	4	3	4	3	5	3	5	5	5	3.8	4.6
20 % Strom, 1000 Hz, 4x5 Durchläufe, mit Druckluft	3	5	3	5	5	4	3	4	3	4	3.4	4.4
20 % Strom, 1000 Hz, 20x1 Durchläufe	5	5	5	5	5	5	5	4	5	5	5	4.8
20 % Strom, 1000 Hz, 20x1 Durchläufe, mit Druckluft	3	5	5	5	5	4	4	4	5	4	4.4	4.4
20 % Strom, 1000000 Hz, 2x10 Durchläufe	5	3	5	3	3	3	3	4	5	4	4.2	3.4
20 % Strom, 1000000 Hz, 2x10 Durchläufe, mit Druckluft	3	4	5	4	5	4	3	4	3	4	3.8	4
20 % Strom, 1000000 Hz, 4x5 Durchläufe	5	4	5	3	3	4	5	4	5	4	4.6	3.8
20 % Strom, 1000000 Hz, 4x5 Durchläufe, mit Druckluft	5	3	3	5	5	5	5	4	5	5	4.6	4.4
20 % Strom, 1000000 Hz, 20x1 Durchläufe	5	5	5	5	4	5	5	5	3	5	4.4	5
20 % Strom, 1000000 Hz, 20x1 Durchläufe, mit Druckluft	4	5	5	4	3	5	5	5	3	5	4	4.8
30 % Strom, 100 Hz, 2x10 Durchläufe	3	3	3	4	3	4	3	4	5	4	3.4	3.8
30 % Strom, 100 Hz, 2x10 Durchläufe, mit Druckluft	3	3	3	3	3	3	3	3	3	4	3	3.2
30 % Strom, 100 Hz, 4x5 Durchläufe	3	4	3	4	3	5	3	5	3	4	3	4.4
30 % Strom, 100 Hz, 4x5 Durchläufe, mit Druckluft	5	4	5	5	3	5	3	4	5	4	4.2	4.4
30 % Strom, 100 Hz, 20x1 Durchläufe	5	5	3	5	5	5	5	5	3	4	4.2	4.8
30 % Strom, 100 Hz, 20x1 Durchläufe, mit Druckluft	3	5	3	5	3	5	3	5	3	4	3	4.8
30 % Strom, 1000 Hz, 2x10 Durchläufe	3	4	5	3	5	3	5	3	3	4	4.2	3.4
30 % Strom, 1000 Hz, 2x10 Durchläufe, mit Druckluft	3	3	3	3	3	3	3	4	3	3	3	3.2
30 % Strom, 1000 Hz, 4x5 Durchläufe	3	4	3	4	5	4	3	4	3	5	3.4	4.2
30 % Strom, 1000 Hz, 4x5 Durchläufe, mit Druckluft	3	5	3	5	3	5	5	5	3	3	3.4	4.6
30 % Strom, 1000 Hz, 20x1 Durchläufe	5	5	5	5	5	5	5	5	4	5	4.8	5
30 % Strom, 1000 Hz, 20x1 Durchläufe, mit Druckluft	3	5	3	4	5	4	5	5	5	5	4.2	4.6
30 % Strom, 1000000 Hz, 2x10 Durchläufe	5	3	3	3	3	4	3	4	3	4	3.4	3.6
30 % Strom, 1000000 Hz, 2x10 Durchläufe, mit Druckluft	3	4	3	3	3	4	3	3	5	3	3.4	3.4
30 % Strom, 1000000 Hz, 4x5 Durchläufe	5	4	5	4	3	4	5	4	5	4	4.6	4
30 % Strom, 1000000 Hz, 4x5 Durchläufe, mit Druckluft	3	4	3	4	5	4	3	3	5	4	3.8	3.8
30 % Strom, 1000000 Hz, 20x1 Durchläufe	5	3	5	5	5	5	5	5	3	4	4.6	4.4
30 % Strom, 1000000 Hz, 20x1 Durchläufe, mit Druckluft	3	4	3	4	4	4	3	4	5	4	3.6	4
30% Strom, 1000000 Hz, 2x10 Durchläufe, Absaugung senkrecht	3	4	3	4	3	4	3	3	3	5	3	4
30% Strom, 1000000 Hz, 2x10 Durchläufe, Absaugung senkrecht, Druckluft	3	3	3	4	3	4	3	3	3	5	3	3.8
30% Strom, 1000000 Hz, 4x5 Durchläufe, Absaugung senkrecht	3	5	3	4	3	4	3	4	5	5	3.4	4.4	0.894427	0.547723
30% Strom, 1000000 Hz, 4x5 Durchläufe, Absaugung senkrecht, Druckluft	3	4	3	4	3	3	3	4	3	4	3	3.8
30% Strom, 1000000 Hz, 20x1 Durchläufe, Absaugung senkrecht	5	4	5	5	5	5	5	4	5	5	5	4.6
30% Strom, 1000000 Hz, 20x1 Durchläufe, Absaugung senkrecht, Druckluft	3	5	5	4	5	4	5	4	5	4	4.6	4.2
30% Strom, 1000000 Hz, 2x10 Durchläufe, Absaugung schräg	3	3	3	3	3	3	3	4	3	4	3	3.4
30% Strom, 1000000 Hz, 2x10 Durchläufe, Absaugung schräg, Druckluft	3	3	3	5	3	4	3	4	3	3	3	3.8
30% Strom, 1000000 Hz, 4x5 Durchläufe, Absaugung schräg	5	4	3	4	3	3	3	4	3	5	3.4	4
30% Strom, 1000000 Hz, 4x5 Durchläufe, Absaugung schräg, Druckluft	3	5	3	5	3	4	5	4	3	3	3.4	4.2
30% Strom, 1000000 Hz, 20x1 Durchläufe, Absaugung schräg	5	4	5	4	3	5	4	4	5	4	4.4	4.2
30% Strom, 1000000 Hz, 20x1 Durchläufe, Absaugung schräg, Druckluft	3	5	3	5	3	4	3	5	5	4	3.4	4.6

## Sheet: Gesamt
Parameter	Probe 1 MW (Saum)	Probe 1 MW (Schnittfläche)	Probe 2 MW (Saum)	Probe 2 MW (Schnittfläche)	Probe 3 MW (Saum)	Probe 3 MW (Schnittfläche)	Probe 4 MW (Saum)	Probe 4 MW (Schnittfläche)	Probe 5 MW (Saum)	Probe 5 MW (Schnittfläche)	Probe 6 MW (Saum)	Probe 6 MW (Schnittfläche)	MW (Saum)	STA (Saum)	MW (Schnittfläche)	STA (Schnittfläche)
20 % Strom, 100 Hz, 2x10 Durchläufe	3	3.8	5	5	4.2	4.6	2.8	4.4	5	4.8	4.2	4.2	4.03333	0.950088	4.46667	0.432049
20 % Strom, 100 Hz, 2x10 Durchläufe, mit Druckluft	3	3.6	4.2	5	3.2	4.6	3.8	4	4.6	4.4	4.2	4.4	3.83333	0.625033	4.33333	0.484424
20 % Strom, 100 Hz, 4x5 Durchläufe	3	5	3	5	5	4.6	4.2	4.6	4.6	5	4.6	4.4	4.06667	0.864099	4.76667	0.265832
20 % Strom, 100 Hz, 4x5 Durchläufe, mit Druckluft	2.6	4.4	3	5	4.4	4.8	4.8	4.6	5	4.8	4.6	4.6	4.06667	1.00929	4.7	0.209762
20 % Strom, 100 Hz, 20x1 Durchläufe	3.8	5	5	4.8	4.2	4.6	5	4.6	4.8	5	4.6	5	4.56667	0.480278	4.83333	0.196638
20 % Strom, 100 Hz, 20x1 Durchläufe, mit Druckluft	4	5	4	4.8	3.6	5	4	5	5	4.8	3.2	4.8	3.96667	0.598888	4.9	0.109545
20 % Strom, 1000 Hz, 2x10 Durchläufe	3.2	3.8	5	5	4.2	4	3	4.2	5	3.6	3.4	4.8	3.96667	0.898146	4.23333	0.557375
20 % Strom, 1000 Hz, 2x10 Durchläufe, mit Druckluft	3	4.4	4.2	4.8	3.4	3.6	3	4.4	4.6	4	3.4	4.4	3.6	0.657267	4.26667	0.413118
20 % Strom, 1000 Hz, 4x5 Durchläufe	4.2	5	5	5	4.2	4.8	5	4.2	5	5	3.8	4.6	4.53333	0.531664	4.76667	0.320416
20 % Strom, 1000 Hz, 4x5 Durchläufe, mit Druckluft	3.4	4.2	4.8	5	4.6	4	3.8	4.4	5	4.2	3.4	4.4	4.16667	0.720185	4.36667	0.34448
20 % Strom, 1000 Hz, 20x1 Durchläufe	3.8	5	3.4	4.8	4.8	5	4.2	5	4.6	5	5	4.8	4.3	0.616441	4.93333	0.10328
20 % Strom, 1000 Hz, 20x1 Durchläufe, mit Druckluft	3.6	4.8	3.4	5	4.2	4.8	3.4	4.8	4.2	5	4.4	4.4	3.86667	0.450185	4.8	0.219089
20 % Strom, 1000000 Hz, 2x10 Durchläufe	3.4	4.6	5	4.6	3.4	3.4	4.2	4	5	4.8	4.2	3.4	4.2	0.715542	4.13333	0.628225
20 % Strom, 1000000 Hz, 2x10 Durchläufe, mit Druckluft	4	4.4	4.2	4.6	4.6	4	3	4.2	5	4.2	3.8	4	4.1	0.689928	4.23333	0.233809
20 % Strom, 1000000 Hz, 4x5 Durchläufe	3.8	4.4	4.2	4.6	3.8	4	4	5	5	5	4.6	3.8	4.23333	0.480278	4.46667	0.500666
20 % Strom, 1000000 Hz, 4x5 Durchläufe, mit Druckluft	3.8	3.8	3	5	4.2	3.8	3.4	4.4	5	4.8	4.6	4.4	4	0.748331	4.36667	0.496655
20 % Strom, 1000000 Hz, 20x1 Durchläufe	5	4.6	5	4.4	4.6	4.8	4	5	4.8	4.8	4.4	5	4.63333	0.388158	4.76667	0.233809
20 % Strom, 1000000 Hz, 20x1 Durchläufe, mit Druckluft	3.8	4.8	4.6	4.6	4.2	4.4	3.6	4.8	5	4.4	4	4.8	4.2	0.521536	4.63333	0.196638
30 % Strom, 100 Hz, 2x10 Durchläufe	3	4	3.4	3.8	2.6	4.4	3	4.2	3	4	3.4	3.8	3.06667	0.301109	4.03333	0.233809
30 % Strom, 100 Hz, 2x10 Durchläufe, mit Druckluft	3.4	3.2	3.2	3.6	3	5	3.4	3.8	3	3.2	3	3.2	3.16667	0.196638	3.66667	0.700476
30 % Strom, 100 Hz, 4x5 Durchläufe	4	4.6	4.6	4.4	3	3.8	3	4	3.4	4.4	3	4.4	3.5	0.666333	4.26667	0.301109
30 % Strom, 100 Hz, 4x5 Durchläufe, mit Druckluft	4.8	4.4	4	4.4	4.6	4	3	4.4	3.4	3.8	4.2	4.4	4	0.69282	4.23333	0.265832
30 % Strom, 100 Hz, 20x1 Durchläufe	4.8	5	5	4.4	5	4.8	4	5	3.2	4.8	4.2	4.8	4.36667	0.70899	4.8	0.219089
30 % Strom, 100 Hz, 20x1 Durchläufe, mit Druckluft	4.6	5	4.6	4	3.8	4	4	5	4.6	4.4	3	4.8	4.1	0.641872	4.53333	0.467618
30 % Strom, 1000 Hz, 2x10 Durchläufe	4.6	3.4	4.6	4.6	3	3.4	4.2	4.2	3.4	3.6	4.2	3.4	4	0.657267	3.76667	0.51251
30 % Strom, 1000 Hz, 2x10 Durchläufe, mit Druckluft	3.4	3.2	2.6	3.8	3	3.8	3.4	3.8	3	3	3	3.2	3.06667	0.301109	3.46667	0.37238
30 % Strom, 1000 Hz, 4x5 Durchläufe	4	4.2	4.6	4.4	4.6	4.2	4.2	4.2	5	4.6	3.4	4.2	4.3	0.562139	4.3	0.167332
30 % Strom, 1000 Hz, 4x5 Durchläufe, mit Druckluft	4.4	3	5	4.4	3	3.4	3.4	4.4	5	4.4	3.4	4.6	4.03333	0.880152	4.03333	0.662319
30 % Strom, 1000 Hz, 20x1 Durchläufe	4.8	4.8	4.6	4.2	4.6	4.4	4.6	5	4.6	4.4	4.8	5	4.66667	0.10328	4.63333	0.34448
30 % Strom, 1000 Hz, 20x1 Durchläufe, mit Druckluft	4.2	4.8	3.8	3.8	4.8	4.4	3.6	4.6	4.6	4.2	4.2	4.6	4.2	0.45607	4.4	0.357771
30 % Strom, 1000000 Hz, 2x10 Durchläufe	4.2	4.2	4.4	3.6	3	3.2	3	3.8	3.8	4	3.4	3.6	3.63333	0.598888	3.73333	0.350238
30 % Strom, 1000000 Hz, 2x10 Durchläufe, mit Druckluft	4.6	4	3.8	3.8	3.4	3.2	3	4	3.4	4	3.4	3.4	3.6	0.551362	3.73333	0.350238
30 % Strom, 1000000 Hz, 4x5 Durchläufe	4.2	3.6	3.4	5	3.4	3.4	3.8	4.8	3.4	4.2	4.6	4	3.8	0.505964	4.16667	0.637704
30 % Strom, 1000000 Hz, 4x5 Durchläufe, mit Druckluft	4.6	4.6	4.2	4.2	3.6	3.4	3.8	4.2	4.2	3.8	3.8	3.8	4.03333	0.36697	4	0.419524
30 % Strom, 1000000 Hz, 20x1 Durchläufe	4.4	4.4	4.2	4.4	4.2	4.4	4	5	5	5	4.6	4.4	4.4	0.357771	4.6	0.309839
30 % Strom, 1000000 Hz, 20x1 Durchläufe, mit Druckluft	4.2	4.2	3.6	4.8	3.4	4.4	3.2	4.6	3.8	5	3.6	4	3.63333	0.34448	4.5	0.374166
30% Strom, 1000000 Hz, 2x10 Durchläufe, Absaugung senkrecht	5	4	3	3.6	3.8	3.8	2.8	4	3.8	4.2	3	4	3.56667	0.823812	3.93333	0.206559
30% Strom, 1000000 Hz, 2x10 Durchläufe, Absaugung senkrecht, Druckluft	5	4.4	3.6	3.8	3	3.2	3	3.8	3	3.6	3	3.8	3.43333	0.804156	3.76667	0.388158
30% Strom, 1000000 Hz, 4x5 Durchläufe, Absaugung senkrecht	5	5	5	4.2	3.4	3	3.8	4.6	3	4.8	3.4	4.4	3.93333	0.864099	4.33333	0.711805
30% Strom, 1000000 Hz, 4x5 Durchläufe, Absaugung senkrecht, Druckluft	4.2	4.2	4	4	3	3.4	3.6	4.4	3	4	3	3.8	3.46667	0.546504	3.96667	0.34448
30% Strom, 1000000 Hz, 20x1 Durchläufe, Absaugung senkrecht	5	5	4.8	4.8	5	4.4	4	5	3.2	3.8	5	4.6	4.5	0.745654	4.6	0.45607
30% Strom, 1000000 Hz, 20x1 Durchläufe, Absaugung senkrecht, Druckluft	4.2	4.6	4.4	4.2	3.2	4.8	4	4.8	3.2	4	4.6	4.2	3.93333	0.602218	4.43333	0.34448
30% Strom, 1000000 Hz, 2x10 Durchläufe, Absaugung schräg	3.8	3	4.6	3.8	3.8	3.8	3	3.6	3.8	4	3	3.4	3.66667	0.602218	3.6	0.357771
30% Strom, 1000000 Hz, 2x10 Durchläufe, Absaugung schräg, Druckluft	3.6	3.6	4.2	3.4	3	3	2.8	3	3	3.2	3	3.8	3.26667	0.531664	3.33333	0.326599
30% Strom, 1000000 Hz, 4x5 Durchläufe, Absaugung schräg	5	3.8	4.2	4	3.4	3.4	4.6	4.8	3.8	4	3.4	4	4.06667	0.653197	4	0.45607
30% Strom, 1000000 Hz, 4x5 Durchläufe, Absaugung schräg, Druckluft	4.2	4	4.6	3.8	4.2	3.8	3	3.4	3.4	4.4	3.4	4.2	3.8	0.619677	3.93333	0.350238
30% Strom, 1000000 Hz, 20x1 Durchläufe, Absaugung schräg	5	4.8	3	4.6	4.6	5	4.4	5	3.4	4.2	4.4	4.2	4.13333	0.765942	4.63333	0.36697
30% Strom, 1000000 Hz, 20x1 Durchläufe, Absaugung schräg, Druckluft	4	5	4.2	4.4	3.2	4.2	4.2	4.4	3.6	4	3.4	4.6	3.76667	0.427395	4.43333	0.34448

## Sheet: Diagramme
Parameter				Mittelwert (Saum)	STA (Saum)	Mittelwert (Schnittfläche)	STA (Schnittfläche)
20 % Strom	2 x 10 Durchläufe	100 Hz	Ohne Druckluft	4.03333	0.950088	4.46667	0.432049
			Mit Druckluft	3.83333	0.625033	4.33333	0.484424
		1 kHz	Ohne Druckluft	3.96667	0.898146	4.23333	0.557375
			Mit Druckluft	3.6	0.657267	4.26667	0.413118
		1 MHz	Ohne Druckluft	4.2	0.715542	4.13333	0.628225
			Mit Druckluft	4.1	0.689928	4.23333	0.233809
	4 x 5 Durchläufe	100 Hz	Ohne Druckluft	4.06667	0.864099	4.76667	0.265832
			Mit Druckluft	4.06667	1.00929	4.7	0.209762
		1 kHz	Ohne Druckluft	4.53333	0.531664	4.76667	0.320416
			Mit Druckluft	4.16667	0.720185	4.36667	0.34448
		1 MHz	Ohne Druckluft	4.23333	0.480278	4.46667	0.500666
			Mit Druckluft	4	0.748331	4.36667	0.496655
	20 x 1 Durchläufe	100 Hz	Ohne Druckluft	4.56667	0.480278	4.83333	0.196638
			Mit Druckluft	3.96667	0.598888	4.9	0.109545
		1 kHz	Ohne Druckluft	4.3	0.616441	4.93333	0.10328
			Mit Druckluft	3.86667	0.450185	4.8	0.219089
		1 MHz	Ohne Druckluft	4.63333	0.388158	4.76667	0.233809
			Mit Druckluft	4.2	0.521536	4.63333	0.196638
30 % Strom	2 x 10 Durchläufe	100 Hz	Ohne Druckluft	3.06667	0.301109	4.03333	0.233809
			Mit Druckluft	3.16667	0.196638	3.66667	0.700476
		1 kHz	Ohne Druckluft	4	0.657267	3.76667	0.51251
			Mit Druckluft	3.06667	0.301109	3.46667	0.37238
		1 MHz	Ohne Druckluft	3.63333	0.598888	3.73333	0.350238
			Mit Druckluft	3.6	0.551362	3.73333	0.350238
	4 x 5 Durchläufe	100 Hz	Ohne Druckluft	3.5	0.666333	4.26667	0.301109
			Mit Druckluft	4	0.69282	4.23333	0.265832
		1 kHz	Ohne Druckluft	4.3	0.562139	4.3	0.167332
			Mit Druckluft	4.03333	0.880152	4.03333	0.662319
		1 MHz	Ohne Druckluft	3.8	0.505964	4.16667	0.637704
			Mit Druckluft	4.03333	0.36697	4	0.419524
	20 x 1 Durchläufe	100 Hz	Ohne Druckluft	4.36667	0.70899	4.8	0.219089
			Mit Druckluft	4.1	0.641872	4.53333	0.467618
		1 kHz	Ohne Druckluft	4.66667	0.10328	4.63333	0.34448
			Mit Druckluft	4.2	0.45607	4.4	0.357771
		1 MHz	Ohne Druckluft	4.4	0.357771	4.6	0.309839
			Mit Druckluft	3.63333	0.34448	4.5	0.374166
						Mittelwert (Saum)	Mittelwert (Schnittfläche)	STA (Saum)	STA (Schnittfläche)
			2 x 10 Durchläufe	Parallele Absaugung	Ohne Druckluft	3.63333	3.73333	0.6	0.4
					Mit Druckluft	3.6	3.73333	0.6	0.4
				Senkrechte Absaugung	Ohne Druckluft	3.56667	3.93333	0.8	0.2
					Mit Druckluft	3.43333	3.76667	0.8	0.4
				Schräge Absaugung	Ohne Druckluft	3.66667	3.6	0.6	0.4
					Mit Druckluft	3.26667	3.33333	0.5	0.3
			4 x 5 Durchläufe	Parallele Absaugung	Ohne Druckluft	3.8	4.16667	0.5	0.6
					Mit Druckluft	4.03333	4	0.4	0.4
				Senkrechte Absaugung	Ohne Druckluft	3.93333	4.33333	0.9	0.7
					Mit Druckluft	3.46667	3.96667	0.5	0.3
				Schräge Absaugung	Ohne Druckluft	4.06667	4	0.7	0.5
					Mit Druckluft	3.8	3.93333	0.6	0.4
			20 x 1 Durchläufe	Parallele Absaugung	Ohne Druckluft	4.4	4.6	0.4	0.4
					Mit Druckluft	3.63333	4.5	0.3	0.4
				Senkrechte Absaugung	Ohne Druckluft	4.5	4.6	0.7	0.5
					Mit Druckluft	3.93333	4.43333	0.6	0.3
				Schräge Absaugung	Ohne Druckluft	4.13333	4.63333	0.8	0.4
					Mit Druckluft	3.76667	4.43333	0.4	0.3
30% Strom, 1000000 Hz, 4x5 Durchläufe, Absaugung senkrecht	Saum MW	Schnittfläche MW	Saum STA	Schnittfläche STA
Probe 1	5	5	0	0
Probe 2	5	4.2	0	0.8
Probe 3	3.4	3	0.9	0
Probe 4	3.8	4.6	1.1	0.5
Probe 5	3	4.8	0	0.4
Probe 6	3.4	4.4	0.9	0.5
