# Supplementary material for: Relevant parameters for laser surgery of soft tissue
Source: Sci Rep. 2024 Jan 13;14:1263. doi: 10.1038/s41598-024-51449-1 (PMC10787782; doi:10.1038/s41598-024-51449-1)
Supplement: Supplementary file 1 — Supplementary Information. [file 41598_2024_51449_MOESM1_ESM.zip › Laser_parameters.xlsx]

## Sheet: Tabelle1
Linienenergie in J / m	Leistung in W	Geschwindigkeit in m / s	Internummer	Saumscore	Schnittflächenscore
83	83	1	1	5	4
83	83	1	1	5	5
83	83	1	1	3	5
83	83	1	1	3	5
83	83	1	1	5	5
83	83	1	1	5	5
83	83	1	1	5	5
83	83	1	1	5	5
83	83	1	1	5	5
83	83	1	1	5	5
83	83	1	2	2	4
83	83	1	2	3	5
83	83	1	2	3	5
83	83	1	2	3	5
83	83	1	2	3	5
83	83	1	2	5	4
83	83	1	2	5	4
83	83	1	2	5	4
83	83	1	2	5	4
83	83	1	2	3	5
83	83	1	3	3	5
83	83	1	3	5	4
83	83	1	3	5	5
83	83	1	3	3	5
83	83	1	3	5	4
83	83	1	3	5	5
83	83	1	3	3	4
83	83	1	3	5	4
83	83	1	3	3	5
83	83	1	3	5	5
83	235	2.83	1	3	5
83	235	2.83	1	3	4
83	235	2.83	1	5	5
83	235	2.83	1	4	5
83	235	2.83	1	5	5
83	235	2.83	1	5	4
83	235	2.83	1	5	3
83	235	2.83	1	5	5
83	235	2.83	1	5	5
83	235	2.83	1	5	5
83	235	2.83	2	5	4
83	235	2.83	2	5	3
83	235	2.83	2	3	4
83	235	2.83	2	5	5
83	235	2.83	2	5	4
83	235	2.83	2	5	5
83	235	2.83	2	5	5
83	235	2.83	2	5	5
83	235	2.83	2	5	5
83	235	2.83	2	5	5
83	235	2.83	3	3	5
83	235	2.83	3	3	4
83	235	2.83	3	5	4
83	235	2.83	3	3	4
83	235	2.83	3	3	4
83	235	2.83	3	5	5
83	235	2.83	3	3	5
83	235	2.83	3	5	5
83	235	2.83	3	5	5
83	235	2.83	3	3	4
83	50	0.6	1	3	4
83	50	0.6	1	3	4
83	50	0.6	1	3	5
83	50	0.6	1	3	5
83	50	0.6	1	3	4
83	50	0.6	1	3	5
83	50	0.6	1	5	5
83	50	0.6	1	5	5
83	50	0.6	1	3	4
83	50	0.6	1	3	5
83	50	0.6	2	3	5
83	50	0.6	2	3	4
83	50	0.6	2	5	3
83	50	0.6	2	3	4
83	50	0.6	2	3	4
83	50	0.6	2	3	4
83	50	0.6	2	3	4
83	50	0.6	2	3	3
83	50	0.6	2	3	4
83	50	0.6	2	3	3
83	50	0.6	3	5	4
83	50	0.6	3	3	4
83	50	0.6	3	3	4
83	50	0.6	3	3	4
83	50	0.6	3	3	5
83	50	0.6	3	3	4
83	50	0.6	3	3	4
83	50	0.6	3	5	4
83	50	0.6	3	3	4
83	50	0.6	3	3	5
172	172	1	1	5	4
172	172	1	1	3	4
172	172	1	1	3	4
172	172	1	1	3	3
172	172	1	1	4	3
172	172	1	1	5	4
172	172	1	1	5	4
172	172	1	1	5	4
172	172	1	1	5	4
172	172	1	1	5	4
172	172	1	2	5	5
172	172	1	2	5	5
172	172	1	2	3	4
172	172	1	2	3	3
172	172	1	2	3	3
172	172	1	2	3	4
172	172	1	2	5	3
172	172	1	2	4	3
172	172	1	2	5	3
172	172	1	2	5	4
172	172	1	3	3	4
172	172	1	3	3	5
172	172	1	3	3	4
172	172	1	3	5	3
172	172	1	3	5	4
172	172	1	3	5	4
172	172	1	3	3	4
172	172	1	3	3	5
172	172	1	3	3	4
172	172	1	3	3	5
172	235	1.37	1	5	3
172	235	1.37	1	5	3
172	235	1.37	1	5	4
172	235	1.37	1	5	5
172	235	1.37	1	5	4
172	235	1.37	1	3	5
172	235	1.37	1	5	4
172	235	1.37	1	5	4
172	235	1.37	1	5	4
172	235	1.37	1	3	4
172	235	1.37	2	5	3
172	235	1.37	2	5	4
172	235	1.37	2	5	3
172	235	1.37	2	5	3
172	235	1.37	2	3	3
172	235	1.37	2	5	3
172	235	1.37	2	5	3
172	235	1.37	2	5	3
172	235	1.37	2	5	3
172	235	1.37	2	5	3
172	235	1.37	3	5	4
172	235	1.37	3	3	4
172	235	1.37	3	5	3
172	235	1.37	3	5	3
172	235	1.37	3	5	3
172	235	1.37	3	5	4
172	235	1.37	3	5	3
172	235	1.37	3	5	3
172	235	1.37	3	5	4
172	235	1.37	3	5	4
172	27.5	0.16	1	3	3
172	27.5	0.16	1	3	3
172	27.5	0.16	1	3	2
172	27.5	0.16	1	3	2
172	27.5	0.16	1	3	3
172	27.5	0.16	1	5	3
172	27.5	0.16	1	3	3
172	27.5	0.16	1	3	3
172	27.5	0.16	1	3	3
172	27.5	0.16	1	2	3
172	27.5	0.16	2	3	4
172	27.5	0.16	2	3	3
172	27.5	0.16	2	3	2
172	27.5	0.16	2	3	3
172	27.5	0.16	2	3	3
172	27.5	0.16	2	3	3
172	27.5	0.16	2	3	3
172	27.5	0.16	2	3	3
172	27.5	0.16	2	3	3
172	27.5	0.16	2	3	3
172	27.5	0.16	3	2	3
172	27.5	0.16	3	2	3
172	27.5	0.16	3	2	3
172	27.5	0.16	3	2	3
172	27.5	0.16	3	3	3
172	27.5	0.16	3	3	4
172	27.5	0.16	3	3	3
172	27.5	0.16	3	3	3
172	27.5	0.16	3	5	4
172	27.5	0.16	3	3	3
235	235	1	1	3	3
235	235	1	1	3	3
235	235	1	1	5	3
235	235	1	1	5	3
235	235	1	1	5	3
235	235	1	1	5	4
235	235	1	1	3	3
235	235	1	1	3	3
235	235	1	1	5	3
235	235	1	1	3	3
235	235	1	2	5	3
235	235	1	2	5	3
235	235	1	2	5	3
235	235	1	2	3	3
235	235	1	2	3	3
235	235	1	2	3	3
235	235	1	2	5	3
235	235	1	2	3	3
235	235	1	2	3	3
235	235	1	2	3	3
235	235	1	3	5	4
235	235	1	3	3	3
235	235	1	3	5	4
235	235	1	3	5	3
235	235	1	3	3	3
235	235	1	3	3	3
235	235	1	3	3	3
235	235	1	3	5	3
235	235	1	3	3	3
235	235	1	3	3	4
235	120	0.51	1	3	3
235	120	0.51	1	5	3
235	120	0.51	1	3	3
235	120	0.51	1	3	3
235	120	0.51	1	5	3
235	120	0.51	1	3	3
235	120	0.51	1	3	3
235	120	0.51	1	3	3
235	120	0.51	1	5	4
235	120	0.51	1	3	3
235	120	0.51	2	3	4
235	120	0.51	2	5	3
235	120	0.51	2	5	3
235	120	0.51	2	5	3
235	120	0.51	2	5	3
235	120	0.51	2	5	3
235	120	0.51	2	3	3
235	120	0.51	2	5	3
235	120	0.51	2	3	3
235	120	0.51	2	3	3
235	120	0.51	3	3	3
235	120	0.51	3	5	3
235	120	0.51	3	3	3
235	120	0.51	3	5	3
235	120	0.51	3	5	3
235	120	0.51	3	3	3
235	120	0.51	3	3	3
235	120	0.51	3	5	3
235	120	0.51	3	5	3
235	120	0.51	3	3	3
235	10.4	0.044	1	1	2
235	10.4	0.044	1	2	1
235	10.4	0.044	1	2	1
235	10.4	0.044	1	1	2
235	10.4	0.044	1	1	3
235	10.4	0.044	1	2	1
235	10.4	0.044	1	2	2
235	10.4	0.044	1	2	2
235	10.4	0.044	1	3	1
235	10.4	0.044	1	2	1
235	10.4	0.044	2	3	1
235	10.4	0.044	2	2	1
235	10.4	0.044	2	3	2
235	10.4	0.044	2	1	2
235	10.4	0.044	2	2	2
235	10.4	0.044	2	3	1
235	10.4	0.044	2	1	3
235	10.4	0.044	2	3	1
235	10.4	0.044	2	2	1
235	10.4	0.044	2	2	1
235	10.4	0.044	3	3	3
235	10.4	0.044	3	2	2
235	10.4	0.044	3	1	2
235	10.4	0.044	3	2	2
235	10.4	0.044	3	2	1
235	10.4	0.044	3	2	1
235	10.4	0.044	3	2	1
235	10.4	0.044	3	2	1
235	10.4	0.044	3	2	1
235	10.4	0.044	3	2	1

## Sheet: Diagramme
Linienenergie in J/m	Leistung in W	Geschwindigkeit in m/s	Internummer	Saumscore	Schnittflächenscore	MW (Saum)	Sta (Saum)	MW(Schnittfläche)	Sta(Schnittfläche)
83	83	1	1	5	4	4.16667	1.05318	4.66667	0.479463			83 J/m	83 W	1 m/s
			1	5	5	4.36667	0.927857	4.53333	0.62881				235 W	2,83 m/s
			1	3	5	3.33333	0.758098	4.2	0.610257				50 W	0,6 J/s
			1	3	5	4	0.982607	3.9	0.661764			172 J/m	172 W	1 m/s
			1	5	5	4.73333	0.691492	3.53333	0.62881				235 W	1,37 m/s
			1	5	5	2.96667	0.668675	3	0.454859				27, 5 W	0,16 m/s
			1	5	5	3.86667	1.00801	3.13333	0.345746			235 J/m	235 W	1 m/s
			1	5	5	3.93333	1.01483	3.06667	0.253708				120 W	0,51 m/s
			1	5	5	2	0.643268	1.53333	0.681445				10,4 W	0,04 m/s
			1	5	5
			2	2	4
			2	3	5
			2	3	5
			2	3	5
			2	3	5
			2	5	4
			2	5	4
			2	5	4
			2	5	4
			2	3	5
			3	3	5
			3	5	4
			3	5	5
			3	3	5
			3	5	4
			3	5	5
			3	3	4
			3	5	4
			3	3	5
			3	5	5
	235	2.83	1	3	5
			1	3	4
			1	5	5
			1	4	5
			1	5	5
			1	5	4
			1	5	3
			1	5	5
			1	5	5
			1	5	5
			2	5	4
			2	5	3
			2	3	4
			2	5	5
			2	5	4
			2	5	5
			2	5	5
			2	5	5
			2	5	5
			2	5	5
			3	3	5
			3	3	4
			3	5	4
			3	3	4
			3	3	4
			3	5	5
			3	3	5
			3	5	5
			3	5	5
			3	3	4
	50	0.6	1	3	4
			1	3	4
			1	3	5
			1	3	5
			1	3	4
			1	3	5
			1	5	5
			1	5	5
			1	3	4
			1	3	5
			2	3	5
			2	3	4
			2	5	3
			2	3	4
			2	3	4
			2	3	4
			2	3	4
			2	3	3
			2	3	4
			2	3	3
			3	5	4
			3	3	4
			3	3	4
			3	3	4
			3	3	5
			3	3	4
			3	3	4
			3	5	4
			3	3	4
			3	3	5
172	172	1	1	5	4
			1	3	4
			1	3	4
			1	3	3
			1	4	3
			1	5	4
			1	5	4
			1	5	4
			1	5	4
			1	5	4
			2	5	5
			2	5	5
			2	3	4
			2	3	3
			2	3	3
			2	3	4
			2	5	3
			2	4	3
			2	5	3
			2	5	4
			3	3	4
			3	3	5
			3	3	4
			3	5	3
			3	5	4
			3	5	4
			3	3	4
			3	3	5
			3	3	4
			3	3	5
	235	1.37	1	5	3
			1	5	3
			1	5	4
			1	5	5
			1	5	4
			1	3	5
			1	5	4
			1	5	4
			1	5	4
			1	3	4
			2	5	3
			2	5	4
			2	5	3
			2	5	3
			2	3	3
			2	5	3
			2	5	3
			2	5	3
			2	5	3
			2	5	3
			3	5	4
			3	3	4
			3	5	3
			3	5	3
			3	5	3
			3	5	4
			3	5	3
			3	5	3
			3	5	4
			3	5	4
	27.5	0.16	1	3	3
			1	3	3
			1	3	2
			1	3	2
			1	3	3
			1	5	3
			1	3	3
			1	3	3
			1	3	3
			1	2	3
			2	3	4
			2	3	3
			2	3	2
			2	3	3
			2	3	3
			2	3	3
			2	3	3
			2	3	3
			2	3	3
			2	3	3
			3	2	3
			3	2	3
			3	2	3
			3	2	3
			3	3	3
			3	3	4
			3	3	3
			3	3	3
			3	5	4
			3	3	3
235	235	1	1	3	3
			1	3	3
			1	5	3
			1	5	3
			1	5	3
			1	5	4
			1	3	3
			1	3	3
			1	5	3
			1	3	3
			2	5	3
			2	5	3
			2	5	3
			2	3	3
			2	3	3
			2	3	3
			2	5	3
			2	3	3
			2	3	3
			2	3	3
			3	5	4
			3	3	3
			3	5	4
			3	5	3
			3	3	3
			3	3	3
			3	3	3
			3	5	3
			3	3	3
			3	3	4
	120	0.51	1	3	3
			1	5	3
			1	3	3
			1	3	3
			1	5	3
			1	3	3
			1	3	3
			1	3	3
			1	5	4
			1	3	3
			2	3	4
			2	5	3
			2	5	3
			2	5	3
			2	5	3
			2	5	3
			2	3	3
			2	5	3
			2	3	3
			2	3	3
			3	3	3
			3	5	3
			3	3	3
			3	5	3
			3	5	3
			3	3	3
			3	3	3
			3	5	3
			3	5	3
			3	3	3
	10.4	0.044	1	1	2
			1	2	1
			1	2	1
			1	1	2
			1	1	3
			1	2	1
			1	2	2
			1	2	2
			1	3	1
			1	2	1
			2	3	1
			2	2	1
			2	3	2
			2	1	2
			2	2	2
			2	3	1
			2	1	3
			2	3	1
			2	2	1
			2	2	1
			3	3	3
			3	2	2
			3	1	2
			3	2	2
			3	2	1
			3	2	1
			3	2	1
			3	2	1
			3	2	1
			3	2	1
