# Supplementary material for: Relevant parameters for laser surgery of soft tissue
Source: Sci Rep. 2024 Jan 13;14:1263. doi: 10.1038/s41598-024-51449-1 (PMC10787782; doi:10.1038/s41598-024-51449-1)
Supplement: Supplementary file 1 — Supplementary Information. [file 41598_2024_51449_MOESM1_ESM.zip › load_data.py]

import pandas as pd
import numpy as np

###############################################################################
#load data for non-laser parameters
#Lade der Parameter
param=['Leistung','Frequenz','Pausen','Druckluft','Absaugung']

parameter=[]
for i in range(6):
    parameter.append(pd.read_excel(r"Non_laser_parameters.xlsx",sheet_name=0,usecols='A').values.tolist())

#Überprüfen ob die Namen identisch sind
identisch=1
for j in range(5):
    for i in range(48):
        if not parameter[0][i]==parameter[j+1][i]:
            identisch=0
            print(i,j)
if identisch==1:
    parameter=parameter[0]
s=len(parameter)

#Laden der Scores
data={}
for cont in param:
    data[cont]=np.zeros(s)
data['Saum']=[]
data['Schnitt']=[]
data['Tier']=np.zeros((s,6))
for i in range(6):
    data['Tier'][:,i]=i
data['Tier']=np.tile(data['Tier'],(5,1,1))
data['Tier']=np.swapaxes(data['Tier'],0,2)
data['Tier']=np.ndarray.flatten(data['Tier'])


for i in range(6):
    data['Saum'].append(pd.read_excel(r"Non_laser_parameters.xlsx",sheet_name=i,usecols='B,D,F,H,J').to_numpy())
    data['Schnitt'].append(pd.read_excel(r"Non_laser_parameters.xlsx",sheet_name=i,usecols='C,E,G,i,K').to_numpy())
data['Saum']=np.array(data['Saum'])
data['Schnitt']=np.array(data['Schnitt'])
data['Saum']=np.ndarray.flatten(data['Saum'])
data['Schnitt']=np.ndarray.flatten(data['Schnitt'])

#Übersetze Parameter in nutzbare Variablen
for i,cont in enumerate(parameter):
    parameter[i]=''.join(cont)
    dummy=parameter[i].split(r',')
    dummy[0][:2]
    data['Leistung'][i]=float(dummy[0][:2])
    dummy2=dummy[1].split(r' ')
    data['Frequenz'][i]=float(dummy2[1])
    dummy2=dummy[2].split(r'x')
    data['Pausen'][i]=float(dummy2[0])-1
    if 'Druckluft' in parameter[i]:
        data['Druckluft'][i]=1
    if 'Absaugung' in parameter[i]:
        if 'senkrecht' in parameter[i]:
            data['Absaugung'][i]=1
        else:
            data['Absaugung'][i]=2
for cont in param:
    data[cont]=np.tile(data[cont],(6,5,1))
    data[cont]=np.swapaxes(data[cont],1,2)
    data[cont]=np.ndarray.flatten(data[cont])

df=pd.DataFrame(data)

#############################################################################
#load data for laser parameters

data_energie={}
param_energie=['Linienenergie', 'Leistung', 'Scangeschwindigkeit', 'Tier', 'Saum', 'Schnitt']
dummy=pd.read_excel(r"Laser_parameters.xlsx",sheet_name=0).to_numpy()
for i,cont in enumerate(param_energie):
    data_energie[cont]=dummy[:,i]

df_energie=pd.DataFrame(data_energie)
